# Supplementary material for: Flavor and Texture Characteristics of ‘Fuji’ and Related Apple (Malus domestica L.) Cultivars, Focusing on the Rich Watercore
Source: Molecules. 2020 Mar 2;25(5):1114. doi: 10.3390/molecules25051114 (PMC7179182; doi:10.3390/molecules25051114)
Supplement: Supplementary file 1 [file molecules-25-01114-s001.zip]

Archive with 2 entries (2 files):
- Table S1 Intensity of volatiles in watercored and nonwatercored 'Fuji' and 'Koutoku' apples.pdf
- Table S2 Intensity of water-soluble compounds in watercored and nonwatercored 'Fuji' and 'Koutoku' apples.pdf
